# Supplementary material for: Reduced Ribose-5-Phosphate Isomerase A-1 Expression in Specific Neurons and Time Points Promotes Longevity in Caenorhabditis elegans
Source: Antioxidants (Basel). 2023 Jan 4;12(1):124. doi: 10.3390/antiox12010124 (PMC9854458; doi:10.3390/antiox12010124)
Supplement: Supplementary file 1 [file antioxidants-12-00124-s001.zip]

Archive with 1 entries (1 files):
- antioxidants-2064546-supplementary.pdf
